# Supplementary material for: Bacterial Synthesis of Ternary CdSAg Quantum Dots through Cation Exchange: Tuning the Composition and Properties of Biological Nanoparticles for Bioimaging and Photovoltaic Applications
Source: Microorganisms. 2020 Apr 27;8(5):631. doi: 10.3390/microorganisms8050631 (PMC7284518; doi:10.3390/microorganisms8050631)
Supplement: Supplementary file 1 [file microorganisms-08-00631-s001.zip]

Archive with 9 entries (8 files):
- Figura sup 4 .tif
- __MACOSX/
- __MACOSX/._Figura sup 4 .tif
- Figura sup 2 .tif
- __MACOSX/._Figura sup 2 .tif
- Figura sup 3.tif
- __MACOSX/._Figura sup 3.tif
- Figura sup 1.tiff
- __MACOSX/._Figura sup 1.tiff
